# Supplementary material for: Genome-Wide Characterization of Soybean 1-Aminocyclopropane-1-carboxylic Acid Synthase Genes Demonstrates the Importance of GmACS15 in the Salt Stress Responses
Source: Int J Mol Sci. 2025 Mar 12;26(6):2526. doi: 10.3390/ijms26062526 (PMC11942397; doi:10.3390/ijms26062526)
Supplement: Supplementary file 1 [file ijms-26-02526-s001.zip]

Archive with 1 entries (1 files):
- ijms-3451899-supplementary.pdf
